# Supplementary material for: The Fe(II)-oxidizing Zetaproteobacteria: historical, ecological and genomic perspectives
Source: FEMS Microbiol Ecol. 2019 Jan 30;95(4):fiz015. doi: 10.1093/femsec/fiz015 (PMC6443915; doi:10.1093/femsec/fiz015)
Supplement: Supplemental Files [file fiz015_supplemental_files.zip]

Archive with 7 entries (7 files):
- SupplementalDocument.docx
- 20181215_Supplement.pdf
- Dataset_S1.xlsx
- SuppFigure1.tif
- SuppFigure2.tif
- SuppFigure3.tif
- Supplemental_Table_1.xlsx
