# Supplementary material for: The Fe(II)-oxidizing Zetaproteobacteria: historical, ecological and genomic perspectives
Source: FEMS Microbiol Ecol. 2019 Jan 30;95(4):fiz015. doi: 10.1093/femsec/fiz015 (PMC6443915; doi:10.1093/femsec/fiz015)
Supplement: Supplemental Files [file fiz015_supplemental_files.zip › Dataset_S1.xlsx]

## Sheet: DATASET S1
DATASET S1. ZOTU composition and sample information for samples with Zetaproteobacteria.
Habitat source			Location	Sample name	Abundant ZOTUs	No. seqs	Avg. % 16S mask	Method	Reference/ Accession No.*			*Representative accession number is a single representative from the listed sample.
Broad	Coarse	Specific
Microbial mat	Hydrothermal Fe mat	Bulk Fe Mat	Loihi Seamount, HI, USA	PVB	ZOTU2 (100%)	1	100	16S amplicon cloning	Moyer et al., 1995
Microbial mat	Hydrothermal Fe mat	Bulk Fe Mat	Loihi Seamount, HI, USA	M. ferrooxydans strain PV-1	ZOTU11 (100%)	1	100	Isolate	Emerson and Moyer, 2002; Emerson et al., 2007
Microbial mat	Hydrothermal Fe mat	Bulk Fe Mat	Loihi Seamount, HI, USA	M. ferrooxydans strain JV-1	ZOTU11 (100%)	1	100	Isolate	Emerson and Moyer, 2002; Emerson et al., 2007
Microbial mat	Hydrothermal Fe mat	Bulk Fe Mat	Loihi Seamount, HI, USA	Ula Nui Bacteria	ZOTU12 (63%), ZOTU14 (38%)	8	99.9667	16S amplicon cloning	Edwards et al., 2011
Microbial mat	Hydrothermal Fe mat	Bulk Fe Mat	Loihi Seamount, HI, USA	PV-601_b18	ZOTU2 (50%), ZOTU1 (50%)	8	100	16S amplicon cloning	McAllister et al., 2011
Microbial mat	Hydrothermal Fe mat	Bulk Fe Mat	Loihi Seamount, HI, USA	PV-602_b14	ZOTU7 (42%), ZOTU6 (32%), ZOTU2 (16%), ZOTU19 (11%)	19	100	16S amplicon cloning	McAllister et al., 2011
Microbial mat	Hydrothermal Fe mat	Bulk Fe Mat	Loihi Seamount, HI, USA	J2-308_redgreen	ZOTU2 (33%), ZOTU1 (33%), ZOTU10 (33%)	6	100	16S amplicon cloning	McAllister et al., 2011
Microbial mat	Hydrothermal Fe mat	Bulk Fe Mat	Loihi Seamount, HI, USA	J2-310_bluered	ZOTU2 (62%), ZOTU1 (23%), ZOTU10 (15%)	13	100	16S amplicon cloning	McAllister et al., 2011
Microbial mat	Hydrothermal Fe mat	Bulk Fe Mat	Loihi Seamount, HI, USA	J2-373_scoop1	ZOTU1 (42%), ZOTU2 (36%), ZOTU4 (14%), ZOTU10 (7%)	59	99.9714	16S amplicon cloning	McAllister et al., 2011
Microbial mat	Hydrothermal Fe mat	Bulk Fe Mat	Loihi Seamount, HI, USA	M. ferrooxydans strain M34	ZOTU11 (100%)	1	100	Isolate	McAllister et al., 2011
Microbial mat	Hydrothermal Fe mat	Bulk Fe Mat	Loihi Seamount, HI, USA	PV-602_b14	ZOTU7 (50%), ZOTU35 (50%)	2	99.95	Metagenomics	Singer et al., 2013
Microbial mat	Hydrothermal Fe mat	Bulk Fe Mat	Loihi Seamount, HI, USA	AC-673	ZOTU1 (29%), ZOTU4 (22%), ZOTU10 (13%)	31	67.9565	SAG 16S sequencing	Field et al., 2015
Microbial mat	Hydrothermal Fe mat	Bulk Fe Mat	Loihi Seamount, HI, USA	AC-675	ZOTU4 (60%), ZOTU2 (20%), ZOTU10 (15%)	20	64.5421	SAG 16S sequencing	Field et al., 2015
Microbial mat	Hydrothermal Fe mat	Bulk Fe Mat	Loihi Seamount, HI, USA	J2-373_scoop5	ZOTU4 (44%), ZOTU1 (33%), ZOTU10 (22%)	9	65.8222	16S amplicon cloning	JF440627
Microbial mat	Hydrothermal Fe mat	Bulk Fe Mat	Pika Site, Southern Mariana Trough	1-WB	ZOTU1 (100%)	1	100	16S amplicon cloning	Davis and Moyer, 2008
Microbial mat	Hydrothermal Fe mat	Bulk Fe Mat	Pika Site, Southern Mariana Trough	2-WB	ZOTU8 (71%), ZOTU20 (29%)	7	100	16S amplicon cloning	Davis and Moyer, 2008
Microbial mat	Hydrothermal Fe mat	Bulk Fe Mat	Pika Site, Southern Mariana Trough	YS18U	ZOTU1 (58%), ZOTU27 (10%), ZOTU2 (7%)	59	65.2333	16S amplicon cloning	Kato et al., 2009b
Microbial mat	Hydrothermal Fe mat	Bulk Fe Mat	Kaiko Site, Southern Mariana Trough	YS16U	ZOTU1 (33%)	12	61.2	16S amplicon cloning	Kato et al., 2009b
Microbial mat	Hydrothermal Fe mat	Bulk Fe Mat	Snail Site, Southern Mariana Trough	SAM	ZOTU15 (27%), ZOTU46 (27%), ZOTU13 (18%)	11	99.9167	16S amplicon cloning	Makita et al., 2016
Microbial mat	Hydrothermal Fe mat	Bulk Fe Mat	Urashima Site, Southern Mariana Trough	UCSW	ZOTU1 (74%), ZOTU6 (12%), ZOTU27 (9%)	58	99.8667	16S amplicon cloning	Makita et al., 2016
Microbial mat	Hydrothermal Fe mat	Bulk Fe Mat	NW Eifuku, Northern Mariana Volcanic Arc	NMS	ZOTU26 (17%)	12	99.8	16S amplicon cloning	Makita et al., 2016
Microbial mat	Hydrothermal Fe mat	Bulk Fe Mat	Tarama Field, Okinawa Trough	TMm	ZOTU10 (40%)	5	99.6	16S amplicon cloning	Makita et al., 2016
Microbial mat	Hydrothermal Fe mat	Bulk Fe Mat	Clark Seamount, Kermadec Arc	CF	ZOTU26 (100%)	1	100	16S amplicon cloning	Hodges and Olson, 2009
Microbial mat	Hydrothermal Fe mat	Bulk Fe Mat	Tangaroa Seamount, Kermadec Arc	TF	ZOTU1 (100%)	1	100	16S amplicon cloning	Hodges and Olson, 2009
Microbial mat	Hydrothermal Fe mat	Bulk Fe Mat	Vailulu’u Seamount, American Samoa	VS_CL	ZOTU9 (40%), ZOTU2 (20%), ZOTU14 (20%), ZOTU28 (20%)	5	99.02	16S amplicon cloning	Sudek et al., 2009
Microbial mat	Hydrothermal Fe mat	Bulk Fe Mat	Volcano 1, Tonga Arc	R1053	ZOTU3 (43%), ZOTU5 (19%), ZOTU4 (17%), ZOTU1 (10%), ZOTU13 (8%)	63	99.9667	16S amplicon cloning	Forget et al., 2010
Microbial mat	Hydrothermal Fe mat	Bulk Fe Mat	Volcano 19, Tonga Arc	R1046	ZOTU1 (61%), ZOTU3 (18%)	28	100	16S amplicon cloning	Forget et al., 2010
Microbial mat	Hydrothermal Fe mat	Bulk Fe Mat	Rift Margin, Troll Wall Vent Field, Arctic Mid-Ocean Ridge	12ROV5	ZOTU14 (30%), ZOTU6 (17%), ZOTU2 (11%), ZOTU11 (10%)	1226	41.8	454 pyrosequencing	Vander Roost et al., 2017
Microbial mat	Hydrothermal Fe mat	Bulk Fe Mat	Rift Margin, Troll Wall Vent Field, Arctic Mid-Ocean Ridge	11ROV3	ZOTU18 (24%), ZOTU14 (14%), ZOTU2 (8%), ZOTU1 (8%), ZOTU54 (8%)	273	42.1	454 pyrosequencing	Vander Roost et al., 2017
Microbial mat	Hydrothermal Fe mat	Bulk Fe Mat	Rift Valley, Troll Wall Vent Field, Arctic Mid-Ocean Ridge	12ROV9	ZOTU15 (51%), ZOTU18 (17%), ZOTU2 (9%), ZOTU11 (8%)	3398	41.2	454 pyrosequencing	Vander Roost et al., 2017
Microbial mat	Hydrothermal Fe mat	Bulk Fe Mat	Rift Valley, Troll Wall Vent Field, Arctic Mid-Ocean Ridge	14ROV13	ZOTU18 (54%), ZOTU14 (17%), ZOTU2 (10%), ZOTU11 (10%)	7887	47	454 pyrosequencing	Vander Roost et al., 2017
Microbial mat	Hydrothermal Fe mat	Bulk Fe Mat	Rift Valley, Troll Wall Vent Field, Arctic Mid-Ocean Ridge	11ROV6	ZOTU18 (43%), ZOTU14 (21%), ZOTU2 (10%), ZOTU11 (8%)	4558	41.2	454 pyrosequencing	Vander Roost et al., 2017
Microbial mat	Hydrothermal Fe mat	Bulk Fe Mat	Snap-Snap, Urashima Vent Field	797LSc1	ZOTU1 (41%), ZOTU8 (12%), ZOTU9 (7%)	185434	32.7613	MiSeq sequencing	Hager et al., 2017
Microbial mat	Hydrothermal Fe mat	Bulk Fe Mat	Yellow Cone/Mkr 146, NW Eifuku	798LSc1	ZOTU31 (23%), ZOTU13 (19%), ZOTU1 (12%), ZOTU5 (11%), ZOTU4 (10%)	32433	32.7613	MiSeq sequencing	Hager et al., 2017
Microbial mat	Hydrothermal Fe mat	Bulk Fe Mat	Yellow Cone/Mkr 124, NW Eifuku	798LSc3	ZOTU1 (33%), ZOTU6 (17%), ZOTU10 (15%)	129502	32.7613	MiSeq sequencing	Hager et al., 2017
Microbial mat	Hydrothermal Fe mat	Bulk Fe Mat	Olde Iron Slides, NW Rota-1	800Sc8	ZOTU1 (27%), ZOTU14 (20%), ZOTU2 (15%), ZOTU4 (10%)	15524	32.7613	MiSeq sequencing	Hager et al., 2017
Microbial mat	Hydrothermal Fe mat	Bulk Fe Mat	Golden Horn, Urashima Vent Field	801LSc4	ZOTU1 (44%), ZOTU2 (19%)	32807	32.7613	MiSeq sequencing	Hager et al., 2017
Microbial mat	Hydrothermal Fe mat	Bulk Fe Mat	Golden Horn, Urashima Vent Field	801Sc8	ZOTU1 (32%), ZOTU6 (22%), ZOTU2 (7%)	55872	32.7613	MiSeq sequencing	Hager et al., 2017
Microbial mat	Hydrothermal Fe mat	Fe-Si-rich precipitates	CDE, East Lau Spreading Center	TVG13	ZOTU31 (88%)	8	99.9	16S amplicon cloning	Li et al., 2012
Microbial mat	Hydrothermal Fe mat	Fe-Si-rich precipitates	Southwest Indian Ridge	T13J	ZOTU2 (33%), ZOTU33 (33%), ZOTU34 (33%)	3	99.9	16S amplicon cloning	Li et al., 2013
Microbial mat	Hydrothermal Fe mat	Discretely-sampled diffuse venting Fe Mat	Snail Site, Southern Mariana Trough	G. bivora strain SV-108	ZOTU9 (100%)	1	99.9	Isolate	Mori et al., 2017
Microbial mat	Hydrothermal Fe mat	Discretely-sampled diffuse venting Fe Mat	Trans-Atlantic Geotraverse, Mid-Atlantic Ridge	G. bivora strain TAG-1	ZOTU9 (100%)	1	99.9	Isolate	Mori et al., 2017
Microbial mat	Hydrothermal Fe mat	Discretely-sampled diffuse venting Fe Mat	Trans-Atlantic Geotraverse, Mid-Atlantic Ridge	J2-669_B1	ZOTU9 (81%), ZOTU14 (13%), ZOTU1 (6%)	32	61.7219	SAG 16S sequencing	Scott et al., 2015
Microbial mat	Hydrothermal Fe mat	Discretely-sampled diffuse venting Fe Mat	Rainbow Site, Mid-Atlantic Ridge	J2-664_A6	ZOTU9 (100%)	28	59.1464	SAG 16S sequencing	Scott et al., 2015
Microbial mat	Hydrothermal Fe mat	Discretely-sampled diffuse venting Fe Mat	Trans-Atlantic Geotraverse, Mid-Atlantic Ridge	J2-665_B1	ZOTU9 (69%), ZOTU2 (8%)	118	42.1906	454 pyrosequencing	Scott et al., 2015
Microbial mat	Hydrothermal Fe mat	Discretely-sampled diffuse venting Fe Mat	Trans-Atlantic Geotraverse, Mid-Atlantic Ridge	J2-665_B2	ZOTU14 (82%), ZOTU2 (8%), ZOTU9 (6%)	376	42.916	454 pyrosequencing	Scott et al., 2015
Microbial mat	Hydrothermal Fe mat	Discretely-sampled diffuse venting Fe Mat	Snake Pit, Mid-Atlantic Ridge	J2-667_B5	ZOTU9 (76%), ZOTU15 (23%)	2313	42.9347	454 pyrosequencing	Scott et al., 2015
Microbial mat	Hydrothermal Fe mat	Discretely-sampled diffuse venting Fe Mat	Trans-Atlantic Geotraverse, Mid-Atlantic Ridge	J2-669_B1	ZOTU9 (97%)	3747	42.8992	454 pyrosequencing	Scott et al., 2015
Microbial mat	Hydrothermal Fe mat	Discretely-sampled diffuse venting Fe Mat	Mkr 108, Snail Vent Field	797D234	ZOTU1 (51%), ZOTU20 (11%)	18386	32.7613	MiSeq sequencing	Hager et al., 2017
Microbial mat	Hydrothermal Fe mat	Discretely-sampled diffuse venting Fe Mat	Mkr 108, Snail Vent Field	797D156	ZOTU20 (36%), ZOTU1 (36%)	38887	32.7613	MiSeq sequencing	Hager et al., 2017
Microbial mat	Hydrothermal Fe mat	Discretely-sampled diffuse venting Fe Mat	Yellow Cone/Mkr 146, NW Eifuku	798C346	ZOTU8 (43%), ZOTU1 (23%), ZOTU13 (6%)	108217	32.7613	MiSeq sequencing	Hager et al., 2017
Microbial mat	Hydrothermal Fe mat	Discretely-sampled diffuse venting Fe Mat	Yellow Cone/Mkr 146, NW Eifuku	799D56	ZOTU4 (49%), ZOTU10 (25%)	18761	32.7613	MiSeq sequencing	Hager et al., 2017
Microbial mat	Hydrothermal Fe mat	Discretely-sampled diffuse venting Fe Mat	Yellow Cone/Mkr 146, NW Eifuku	799D3	ZOTU14 (26%), ZOTU8 (21%), ZOTU2 (17%), ZOTU1 (11%), ZOTU6 (9%)	122388	32.7613	MiSeq sequencing	Hager et al., 2017
Microbial mat	Hydrothermal Fe mat	Discretely-sampled diffuse venting Fe Mat	Yellow Cone/Mkr 146, NW Eifuku	799D124	ZOTU13 (25%), ZOTU5 (20%), ZOTU1 (15%), ZOTU31 (14%)	25231	32.7613	MiSeq sequencing	Hager et al., 2017
Microbial mat	Hydrothermal Fe mat	Discretely-sampled diffuse venting Fe Mat	Yellow Cone/Mkr 146, NW Eifuku	799B156	ZOTU4 (38%), ZOTU1 (22%), ZOTU10 (13%)	42415	32.7613	MiSeq sequencing	Hager et al., 2017
Microbial mat	Hydrothermal Fe mat	Discretely-sampled diffuse venting Fe Mat	Olde Iron Slides, NW Rota-1	800B12456	ZOTU14 (36%), ZOTU1 (20%), ZOTU2 (13%), ZOTU8 (12%)	48648	32.7613	MiSeq sequencing	Hager et al., 2017
Microbial mat	Hydrothermal Fe mat	Discretely-sampled diffuse venting on chimney Fe Mat	Saipanda Horn, Urashima Vent Field	797C34	ZOTU6 (25%), ZOTU1 (23%), ZOTU3 (11%), ZOTU17 (9%), ZOTU2 (8%)	32728	32.7613	MiSeq sequencing	Hager et al., 2017
Microbial mat	Hydrothermal Fe mat	Discretely-sampled diffuse venting on chimney Fe Mat	Snap-Snap, Urashima Vent Field	797B56	ZOTU1 (28%), ZOTU6 (17%), ZOTU9 (14%), ZOTU8 (9%)	35813	32.7613	MiSeq sequencing	Hager et al., 2017
Microbial mat	Hydrothermal Fe mat	Discretely-sampled diffuse venting on chimney Fe Mat	Snap-Snap, Urashima Vent Field	797B3	ZOTU8 (37%), ZOTU2 (19%), ZOTU9 (9%), ZOTU1 (8%), ZOTU4 (7%)	121161	32.7613	MiSeq sequencing	Hager et al., 2017
Microbial mat	Hydrothermal Fe mat	Discretely-sampled diffuse venting on chimney Fe Mat	Snap-Snap, Urashima Vent Field	797B12	ZOTU1 (28%), ZOTU9 (26%), ZOTU8 (19%)	48482	32.7613	MiSeq sequencing	Hager et al., 2017
Microbial mat	Hydrothermal Fe mat	Discretely-sampled curd Fe Mat	Loihi Seamount, HI, USA	J2-676_BM1_B1	ZOTU6 (39%), ZOTU2 (29%)	2371	42.6524	454 pyrosequencing	Scott et al., 2017
Microbial mat	Hydrothermal Fe mat	Discretely-sampled curd Fe Mat	Loihi Seamount, HI, USA	J2-676_BM1_B2	ZOTU2 (46%), ZOTU28 (15%), ZOTU1 (14%), ZOTU6 (13%)	818	42.2988	454 pyrosequencing	Scott et al., 2017
Microbial mat	Hydrothermal Fe mat	Discretely-sampled curd Fe Mat	Loihi Seamount, HI, USA	J2-479_BS3	ZOTU2 (74%), ZOTU1 (12%), ZOTU4 (11%), ZOTU10 (2%)	90	99.95	16S amplicon cloning	Fullerton et al., 2017
Microbial mat	Hydrothermal Fe mat	Discretely-sampled curd Fe Mat	Loihi Seamount, HI, USA	AB-602	ZOTU2 (88%), others (12%)	41	60.1854	SAG 16S sequencing	Field et al., 2015
Microbial mat	Hydrothermal Fe mat	Discretely-sampled curd Fe Mat	Loihi Seamount, HI, USA	AB-604	ZOTU4 (67%), ZOTU2 (25%), ZOTU10 (8%)	24	65.9167	SAG 16S sequencing	Field et al., 2015
Microbial mat	Hydrothermal Fe mat	Discretely-sampled curd Fe Mat	Loihi Seamount, HI, USA	J2-671_BM1_A12	ZOTU2 (56%), ZOTU14 (21%), ZOTU4 (10%), ZOTU10 (9%)	1445	42.8947	454 pyrosequencing	Scott et al., 2017
Microbial mat	Hydrothermal Fe mat	Discretely-sampled curd Fe Mat	Loihi Seamount, HI, USA	J2-671_BM1_A456	ZOTU2 (39%), ZOTU4 (8%), ZOTU10 (8%)	36	49.9572	454 pyrosequencing	Scott et al., 2017
Microbial mat	Hydrothermal Fe mat	Discretely-sampled curd Fe Mat	Loihi Seamount, HI, USA	J2-671_BM1_B4	ZOTU2 (85%), ZOTU4 (8%)	814	42.4707	454 pyrosequencing	Scott et al., 2017
Microbial mat	Hydrothermal Fe mat	Discretely-sampled curd Fe Mat	Loihi Seamount, HI, USA	J2-671_BM2_A123456	ZOTU2 (45%), ZOTU28 (14%), ZOTU6 (14%), ZOTU1 (12%)	58	42.3265	454 pyrosequencing	Scott et al., 2017
Microbial mat	Hydrothermal Fe mat	Discretely-sampled curd Fe Mat	Loihi Seamount, HI, USA	J2-675_BM2_D256	ZOTU6 (34%), ZOTU26 (23%), ZOTU1 (13%), ZOTU4 (12%)	3845	41.9719	454 pyrosequencing	Scott et al., 2017
Microbial mat	Hydrothermal Fe mat	Discretely-sampled sub-curd Fe Mat	Loihi Seamount, HI, USA	J2-671_BM1_B156	ZOTU4 (14%), ZOTU10 (14%), ZOTU2 (10%)	21	48.3927	454 pyrosequencing	Scott et al., 2017
Microbial mat	Hydrothermal Fe mat	Discretely-sampled sub-curd Fe Mat	Loihi Seamount, HI, USA	J2-671_BM1_B23	ZOTU2 (35%), ZOTU14 (34%), ZOTU4 (24%), ZOTU10 (7%)	772	44.2072	454 pyrosequencing	Scott et al., 2017
Microbial mat	Hydrothermal Fe mat	Discretely-sampled veil Fe Mat	Loihi Seamount, HI, USA	J2-481_BS4	ZOTU2 (83%), ZOTU6 (17%)	18	100	16S amplicon cloning	Fleming et al., 2013
Microbial mat	Hydrothermal Fe mat	Discretely-sampled veil Fe Mat	Loihi Seamount, HI, USA	J2-482_BS7	ZOTU2 (78%), ZOTU14 (22%)	18	99.9667	16S amplicon cloning	Fleming et al., 2013
Microbial mat	Hydrothermal Fe mat	Discretely-sampled veil Fe Mat	Loihi Seamount, HI, USA	AB-133	ZOTU2 (70%), ZOTU1 (19%), ZOTU14 (8%)	53	63.2434	SAG 16S sequencing	Field et al., 2015
Microbial mat	Hydrothermal Fe mat	Discretely-sampled veil Fe Mat	Loihi Seamount, HI, USA	AB-137	ZOTU2 (80%), ZOTU6 (9%), ZOTU14 (8%)	66	65.4682	SAG 16S sequencing	Field et al., 2015
Microbial mat	Hydrothermal Fe mat	Discretely-sampled veil Fe Mat	Loihi Seamount, HI, USA	J2-671_BM2_C12346	ZOTU2 (60%), ZOTU1 (21%), ZOTU9 (10%)	189	42.2873	454 pyrosequencing	Scott et al., 2017
Microbial mat	Hydrothermal Fe mat	Discretely-sampled veil Fe Mat	Loihi Seamount, HI, USA	J2-672_BM1_B12345	ZOTU2 (60%), ZOTU1 (18%), ZOTU14 (16%)	67	42.8309	454 pyrosequencing	Scott et al., 2017
Microbial mat	Hydrothermal Fe mat	Discretely-sampled veil Fe Mat	Loihi Seamount, HI, USA	J2-672_BM2_A234	ZOTU15 (49%), ZOTU9 (35%), ZOTU2 (11%)	2113	42.4221	454 pyrosequencing	Scott et al., 2017
Microbial mat	Hydrothermal Fe mat	Discretely-sampled veil Fe Mat	Loihi Seamount, HI, USA	J2-672_BM2_A56C456	ZOTU9 (45%), ZOTU2 (34%), ZOTU1 (10%)	1464	42.7943	454 pyrosequencing	Scott et al., 2017
Microbial mat	Hydrothermal Fe mat	Discretely-sampled veil Fe Mat	Loihi Seamount, HI, USA	J2-674_BM1_A2356	ZOTU1 (31%), ZOTU2 (28%), ZOTU4 (18%), ZOTU14 (12%)	303	43.0348	454 pyrosequencing	Scott et al., 2017
Microbial mat	Hydrothermal Fe mat	Discretely-sampled veil Fe Mat	Loihi Seamount, HI, USA	J2-675_BM1_B123456	ZOTU9 (59%), ZOTU2 (21%)	234	42.4154	454 pyrosequencing	Scott et al., 2017
Microbial mat	Hydrothermal Fe mat	Discretely-sampled veil Fe Mat	Loihi Seamount, HI, USA	J2-676_BM1_B5	ZOTU1 (65%), ZOTU4 (17%), ZOTU2 (11%)	651	43.807	454 pyrosequencing	Scott et al., 2017
Microbial mat	Hydrothermal Fe mat	Discretely-sampled veil Fe Mat	Loihi Seamount, HI, USA	J2-676_BM1_B6	ZOTU1 (30%), ZOTU2 (23%), ZOTU15 (20%), ZOTU9 (11%)	235	42.5952	454 pyrosequencing	Scott et al., 2017
Microbial mat	Hydrothermal Fe mat	Discretely-sampled veil Fe Mat	Loihi Seamount, HI, USA	J2-676_BM1_C12	ZOTU1 (59%), ZOTU2 (22%), ZOTU14 (8%)	1407	42.6419	454 pyrosequencing	Scott et al., 2017
Microbial mat	Hydrothermal Fe mat	Discretely-sampled veil Fe Mat	Loihi Seamount, HI, USA	J2-676_BM1_D2	ZOTU4 (45%), ZOTU1 (27%), ZOTU10 (18%)	439	42.3339	454 pyrosequencing	Scott et al., 2017
Microbial mat	Hydrothermal Fe mat	Discretely-sampled veil Fe Mat	Loihi Seamount, HI, USA	J2-676_BM1_D4	ZOTU1 (41%), ZOTU2 (29%), ZOTU4 (13%)	1098	42.4025	454 pyrosequencing	Scott et al., 2017
Microbial mat	Hydrothermal Fe mat	Discretely-sampled veil Fe Mat	Loihi Seamount, HI, USA	J2-676_BM2_A123	ZOTU2 (81%), ZOTU14 (11%)	1220	42.9545	454 pyrosequencing	Scott et al., 2017
Microbial mat	Hydrothermal Fe mat	Discretely-sampled veil Fe Mat	Loihi Seamount, HI, USA	J2-676_BM2_A4	ZOTU4 (34%), ZOTU1 (30%), ZOTU2 (25%), ZOTU14 (9%)	88	42.1853	454 pyrosequencing	Scott et al., 2017
Microbial mat	Hydrothermal Fe mat	Discretely-sampled veil Fe Mat	Golden Horn, Urashima Vent Field	801X345	ZOTU2 (31%), ZOTU9 (26%), ZOTU1 (16%), ZOTU3 (12%)	7612	32.7613	MiSeq sequencing	Hager et al., 2017
Microbial mat	Hydrothermal Fe mat	Discretely-sampled veil Fe Mat	Golden Horn, Urashima Vent Field	801X126	ZOTU1 (32%), ZOTU3 (25%), ZOTU8 (12%)	14630	32.7613	MiSeq sequencing	Hager et al., 2017
Microbial mat	Hydrothermal Fe mat	Discretely-sampled sub-veil Fe Mat	Loihi Seamount, HI, USA	Mariprofundus sp. strain EKF-M39	ZOTU36 (100%)	1	99.9	Isolate	Field et al., 2015
Microbial mat	Hydrothermal Fe mat	Discretely-sampled sub-veil Fe Mat	Loihi Seamount, HI, USA	J2-674_BM1_B123	ZOTU4 (52%), ZOTU10 (20%), ZOTU28 (10%), ZOTU1 (9%)	557	42.338	454 pyrosequencing	Scott et al., 2017
Microbial mat	Hydrothermal Fe mat	Discretely-sampled sub-veil Fe Mat	Loihi Seamount, HI, USA	J2-674_BM1_B456	ZOTU4 (55%), ZOTU10 (21%), ZOTU1 (14%)	1137	42.6868	454 pyrosequencing	Scott et al., 2017
Microbial mat	Hydrothermal Fe mat	Discretely-sampled sub-veil Fe Mat	Loihi Seamount, HI, USA	J2-676_BM2_A5	ZOTU4 (83%), ZOTU2 (4%), ZOTU10 (3%)	802	42.5057	454 pyrosequencing	Scott et al., 2017
Microbial mat	Hydrothermal Fe mat	Discretely-sampled sub-veil Fe Mat	Loihi Seamount, HI, USA	J2-676_BM2_A6	ZOTU4 (65%), ZOTU2 (10%), ZOTU1 (7%), ZOTU10 (6%)	189	42.1797	454 pyrosequencing	Scott et al., 2017
Microbial mat	Hydrothermal Fe mat	Discretely-sampled crusty Fe Mat	Rainbow Site, Mid-Atlantic Ridge	J2-664_A5	ZOTU2 (38%), ZOTU17 (30%), ZOTU14 (24%)	11043	43.0715	454 pyrosequencing	Scott et al., 2015
Microbial mat	Hydrothermal Fe mat	Discretely-sampled crusty Fe Mat	Rainbow Site, Mid-Atlantic Ridge	J2-664_A6	ZOTU9 (98%)	3810	43.015	454 pyrosequencing	Scott et al., 2015
Microbial mat	Hydrothermal Fe mat	Discretely-sampled crusty Fe Mat	Snake Pit, Mid-Atlantic Ridge	J2-667_B2	ZOTU17 (24%), ZOTU14 (20%), ZOTU15 (17%), ZOTU2 (14%)	1871	42.9208	454 pyrosequencing	Scott et al., 2015
Microbial mat	Hydrothermal Fe mat	Discretely-sampled crusty Fe Mat	Loihi Seamount, HI, USA	J2-672_BM1_A12456	ZOTU2 (32%), ZOTU4 (22%), ZOTU14 (16%), ZOTU1 (14%), ZOTU10 (10%)	781	42.4286	454 pyrosequencing	Scott et al., 2017
Microbial mat	Hydrothermal Fe mat	Discretely-sampled crusty Fe Mat	Loihi Seamount, HI, USA	J2-672_BM1_C3456	ZOTU28 (24%), ZOTU4 (22%), ZOTU2 (14%), ZOTU6 (13%), ZOTU1 (13%)	1084	42.7925	454 pyrosequencing	Scott et al., 2017
Microbial mat	Hydrothermal Fe mat	Discretely-sampled crusty Fe Mat	Loihi Seamount, HI, USA	J2-672_BM1_D123456	ZOTU2 (43%), ZOTU14 (20%), ZOTU4 (15%), ZOTU1 (15%)	40	41.8982	454 pyrosequencing	Scott et al., 2017
Microbial mat	Hydrothermal Fe mat	Discretely-sampled crusty Fe Mat	Loihi Seamount, HI, USA	J2-675_BM1_C1	ZOTU2 (68%), ZOTU14 (9%), ZOTU28 (8%)	796	42.6375	454 pyrosequencing	Scott et al., 2017
Microbial mat	Hydrothermal Fe mat	Discretely-sampled crusty Fe Mat	Loihi Seamount, HI, USA	J2-675_BM1_C3	ZOTU4 (35%), ZOTU14 (24%), ZOTU2 (13%), ZOTU10 (12%)	675	42.5736	454 pyrosequencing	Scott et al., 2017
Microbial mat	Hydrothermal Fe mat	Discretely-sampled crusty Fe Mat	Loihi Seamount, HI, USA	J2-676_BM1_B3	ZOTU2 (42%), ZOTU1 (39%), ZOTU14 (10%)	269	42.0064	454 pyrosequencing	Scott et al., 2017
Microbial mat	Hydrothermal Fe mat	Discretely-sampled crusty Fe Mat	Loihi Seamount, HI, USA	J2-676_BM1_B4	ZOTU2 (65%), ZOTU1 (15%), ZOTU14 (9%), ZOTU4 (8%)	215	42.0112	454 pyrosequencing	Scott et al., 2017
Microbial mat	Hydrothermal Fe mat	Discretely-sampled sub-crusty Fe Mat	Snake Pit, Mid-Atlantic Ridge	J2-667_B4	ZOTU9 (93%)	2357	42.9048	454 pyrosequencing	Scott et al., 2015
Microbial mat	Hydrothermal Fe mat	Discretely-sampled sub-crusty Fe Mat	Loihi Seamount, HI, USA	J2-675_BM1_C5	ZOTU28 (26%), ZOTU4 (24%), ZOTU2 (17%), ZOTU6 (10%)	780	42.0602	454 pyrosequencing	Scott et al., 2017
Microbial mat	Hydrothermal Fe mat	Discretely-sampled cauliflower Fe Mat	Loihi Seamount, HI, USA	J2-675_BM1_A123	ZOTU2 (79%), ZOTU4 (7%)	151	41.7253	454 pyrosequencing	Scott et al., 2017
Microbial mat	Hydrothermal Fe mat	Discretely-sampled cauliflower Fe Mat	Loihi Seamount, HI, USA	J2-675_BM2_D134	ZOTU2 (62%), ZOTU1 (12%), ZOTU14 (12%)	160	42.0645	454 pyrosequencing	Scott et al., 2017
Microbial mat	Hydrothermal Fe mat	Discretely-sampled sub-cauliflower Fe Mat	Loihi Seamount, HI, USA	J2-675_BM1_A456	ZOTU2 (57%), ZOTU28 (17%), ZOTU1 (11%)	108	41.7961	454 pyrosequencing	Scott et al., 2017
Microbial mat	Hydrothermal Fe mat	Discretely-sampled vent cement Fe Mat	Loihi Seamount, HI, USA	J2-675_BM2_A456	ZOTU2 (57%), ZOTU1 (17%), ZOTU6 (9%)	321	41.9683	454 pyrosequencing	Scott et al., 2017
Microbial mat	Hydrothermal Fe mat	Discretely-sampled cottage cheese Fe Mat	Loihi Seamount, HI, USA	J2-676_BM1_C56	ZOTU2 (41%), ZOTU1 (29%), ZOTU14 (14%)	241	42.5051	454 pyrosequencing	Scott et al., 2017
Microbial mat	Hydrothermal streamer mat	Discretely-sampled streamers at vent orifice	Loihi Seamount, HI, USA	J2-476_BS1	ZOTU13 (67%), ZOTU59 (33%)	6	99.95	16S amplicon cloning	Fullerton et al., 2017
Microbial mat	Hydrothermal streamer mat	Discretely-sampled streamers at vent orifice	Loihi Seamount, HI, USA	J2-482_BS8	ZOTU6 (46%), ZOTU1 (31%), ZOTU4 (15%)	13	99.95	16S amplicon cloning	Fullerton et al., 2017
Microbial mat	Hydrothermal streamer mat	Discretely-sampled streamers at vent orifice	Loihi Seamount, HI, USA	J2-676_BM1_C34	ZOTU6 (57%), ZOTU28 (23%)	1983	43.0977	454 pyrosequencing	Scott et al., 2017
Microbial mat	Hydrothermal streamer mat	Discretely-sampled streamers at vent orifice	Loihi Seamount, HI, USA	J2-676_BM1_D1	ZOTU2 (31%), ZOTU1 (28%), ZOTU28 (19%), ZOTU4 (14%)	241	42.3086	454 pyrosequencing	Scott et al., 2017
Microbial mat	Hydrothermal streamer mat	Discretely-sampled streamers at vent orifice	Loihi Seamount, HI, USA	J2-676_BM1_D5	ZOTU28 (36%), ZOTU4 (23%), ZOTU6 (16%), ZOTU1 (12%)	591	42.9133	454 pyrosequencing	Scott et al., 2017
Microbial mat	Hydrothermal streamer mat	Discretely-sampled streamers at vent orifice	Loihi Seamount, HI, USA	J2-676_BM1_D6	ZOTU28 (28%), ZOTU2 (28%), ZOTU13 (22%), ZOTU1 (11%)	54	42.833	454 pyrosequencing	Scott et al., 2017
Microbial mat	Hydrothermal S mat	Bulk S Mat	Iceberg, NW Rota-1	800LSc2	ZOTU1 (19%), ZOTU14 (11%), ZOTU2 (11%), ZOTU4 (11%)	62	32.7613	MiSeq sequencing	Hager et al., 2017
Microbial mat	Hydrothermal S mat	Bulk S Mat	Champagne/Mkr 144, NW Eifuku	798B123456	ZOTU1 (28%), ZOTU8 (22%)	134	32.7613	MiSeq sequencing	Hager et al., 2017
Microbial mat	Hydrothermal S mat	Sulfur oxides below shrimp aggregates	Rainbow Site, Mid-Atlantic Ridge	RS2	ZOTU9 (100%)	1	70.8	16S amplicon cloning	Durand et al., 2015
Microbial mat	Marine deep suburface fracture biofilm	Deep suburface fracture biofilm	Äspö Hard Rock Laboratory, Sweden	080624-Aspo-Fracture-Biofilm-G1	ZOTU18 (100%)	1	61.1	16S amplicon cloning	Jägevall et al., 2011
Microbial mat	Marine deep suburface fracture biofilm	Deep suburface fracture biofilm	Äspö Hard Rock Laboratory, Sweden	A11jk	ZOTU14 (100%)	1	27.7	16S amplicon cloning	Pedersen et al., 1996
Microbial mat	Marine deep suburface fracture biofilm	Deep suburface fracture biofilm	Äspö Hard Rock Laboratory, Sweden	ERR372280-ERR372330	ZOTU9 (0.8%), ZOTU3 (0.3%), ZOTU38 (0.1%)	4265	27.3792	454 pyrosequencing	Ionescu et al., 2015; Heim et al., 2015
Microbial mat	Fauna-associated coastal biofilm	Montacuta ferruginosa (bivalve) rusty biofilm	Wimereux, Pas-de-Calais, France	S3C16	Unknown (100%)	1	36.1	16S amplicon cloning	Gillan et al., 1998
Microbial mat	Terrestrial Fe mat	Salt marsh Fe mat	Great Salt Bay, ME, USA	M. ferrooxydans strain GSB2	ZOTU23 (100%)	1	99.9	Isolate	McBeth et al., 2011
Microbial mat	Terrestrial mat	Tropical soda spring biofilm/mat	Grenada, West Indies	070623-Grenada-SK	Unknown (100%)	1	65.1	16S amplicon cloning	FJ037636
Microbial mat	Flora-associated terrestrial biofilm	Seaweed biofilm		denovo21208	Unknown (100%)	1	38.7	454 pyrosequencing	KU623043
Sediment	Hydrothermal sediment	Hydrothermally-influenced sediment	Cleft Segment, Juan de Fuca Ridge	CMB	ZOTU9 (38%), ZOTU3 (38%), ZOTU2 (25%)	8	99.9667	16S amplicon cloning	Davis et al., 2009
Sediment	Hydrothermal sediment	Hydrothermally-influenced sediment	East Lau Spreading Center	TVG9	ZOTU4 (75%), ZOTU17 (15%)	20	99.975	16S amplicon cloning	FJ205309
Sediment	Hydrothermal sediment	Hydrothermally-influenced sediment	Tangaroa Seamount, Kermadec Arc	TS	ZOTU27 (100%)	1	100	16S amplicon cloning	Hodges and Olson, 2009
Sediment	Hydrothermal sediment	Hydrothermally-influenced sediment	Bayonnaise knoll, Izu-Ogasawara Arc	M. micogutta strain ET2	ZOTU18 (100%)	1	99.9	Isolate	Makita et al., 2017
Sediment	Hydrothermal sediment	Hydrothermally-influenced sediment	Rainbow Site, Mid-Atlantic Ridge		ZOTU9 (100%)	1	45.4	454 pyrosequencing	Flores et al., 2011
Sediment	Hydrothermal sediment	Hydrothermally-influenced sediment	East Pacific Ocean	TVG1	ZOTU4 (50%), ZOTU14 (50%)	2	99.85	16S amplicon cloning	KM071637
Sediment	Hydrothermal sediment	Hydrothermally-influenced sediment	South Atlantic Ocean	TVG5	ZOTU4 (50%), ZOTU2 (25%), ZOTU31 (25%)	4	58.675	16S amplicon cloning	KM110207
Sediment	Hydrothermal sediment	Hydrothermally-influenced sediment	Guaymas Basin	Core B	ZOTU24 (100%)	1	98.4	16S amplicon cloning	Dhillon et al., 2003
Sediment	Hydrothermal sediment	Hydrothermally-influenced sediment	China		Unknown (100%)	1	63.1	16S amplicon cloning	GU566967
Sediment	Hydrothermal sediment	Hydrothermally-influenced sediment	Espalamaca, Azores, Portugal	EVSd	ZOTU16 (50%)	2	65.35	16S amplicon cloning	KP303451
Sediment	Hydrothermal sediment	Hydrothermally-influenced sediment	Nagahama Bay, Japan	CH1	ZOTU11 (29%), ZOTU6 (14%), ZOTU23 (14%)	7	62.5857	MiSeq sequencing	Hoshino et al., 2016
Sediment	Hydrothermal sediment	Hydrothermally-influenced sediment	Nea Kameni island margin, Santorini Caldera	NKeF2N1 enrichment	ZOTU11 (100%)	94	34.35	16S amplicon cloning of enrichment	Handley et al., 2010
Sediment	Hydrothermal sediment	Coastal hot spring	Kalianda, Indonesia	KBS	Unknown (100%)	2	53.95	16S amplicon cloning	KT239223
Sediment	Hydrothermal sediment	Hydrothermally-influenced sediment/CO2 seep	Reef 1, Normanby Island, Papua New Guinea	1_1; medium hydrothermal influence	ZOTU36 (81%), ZOTU4 (6%)	64	32.7	MiSeq sequencing	Hassenrück et al., 2016
Sediment	Hydrothermal sediment	Hydrothermally-influenced sediment/CO2 seep	Reef 1, Normanby Island, Papua New Guinea	12_1; medium hydrothermal influence	ZOTU4 (83%), ZOTU1 (11%), ZOTU8 (4%)	47	32.7	MiSeq sequencing	Hassenrück et al., 2016
Sediment	Hydrothermal sediment	Hydrothermally-influenced sediment/CO2 seep	Reef 1, Normanby Island, Papua New Guinea	2_1; medium hydrothermal influence	ZOTU59 (11%), ZOTU1 (10%), ZOTU36 (2%)	61	32.7	MiSeq sequencing	Hassenrück et al., 2016
Sediment	Hydrothermal sediment	Hydrothermally-influenced sediment/CO2 seep	Reef 1, Normanby Island, Papua New Guinea	31_1; high hydrothermal influence	ZOTU59 (52%), ZOTU1 (28%), ZOTU20 (10%)	1383	32.7	MiSeq sequencing	Hassenrück et al., 2016
Sediment	Hydrothermal sediment	Hydrothermally-influenced sediment/CO2 seep	Reef 1, Normanby Island, Papua New Guinea	32_2; medium hydrothermal influence	ZOTU21 (45%), ZOTU33 (9%)	11	32.7	MiSeq sequencing	Hassenrück et al., 2016
Sediment	Hydrothermal sediment	Hydrothermally-influenced sediment/CO2 seep	Reef 1, Normanby Island, Papua New Guinea	4_1; medium hydrothermal influence	ZOTU36 (54%), ZOTU1 (10%), ZOTU4 (6%)	48	32.7	MiSeq sequencing	Hassenrück et al., 2016
Sediment	Hydrothermal sediment	Hydrothermally-influenced sediment/CO2 seep	Reef 1, Normanby Island, Papua New Guinea	A_1; high hydrothermal influence	ZOTU59 (89%), ZOTU1 (6%), ZOTU36 (4%)	1089	32.7	MiSeq sequencing	Hassenrück et al., 2016
Sediment	Hydrothermal sediment	Hydrothermally-influenced sediment/CO2 seep	Reef 1, Normanby Island, Papua New Guinea	B_1; high hydrothermal influence	ZOTU5 (66%), ZOTU36 (7%)	71	32.7	MiSeq sequencing	Hassenrück et al., 2016
Sediment	Hydrothermal sediment	Hydrothermally-influenced sediment/CO2 seep	Reef 1, Normanby Island, Papua New Guinea	G_1; medium hydrothermal influence	ZOTU1 (25%), ZOTU26 (13%)	8	32.6	MiSeq sequencing	Hassenrück et al., 2016
Sediment	Hydrothermal sediment	Hydrothermally-influenced sediment/CO2 seep	Reef 1, Normanby Island, Papua New Guinea	Sa_1; high hydrothermal influence	ZOTU59 (90%), ZOTU20 (7%)	370	32.7	MiSeq sequencing	Hassenrück et al., 2016
Sediment	Inactive sulfide deposits	Fe-Zn-rich inactive sulfide chimney	9˚N, East Pacific Rise	3M23	ZOTU9 (100%)	1	99.9	16S amplicon cloning	Sylvan et al., 2012a; Toner et al., 2013
Sediment	Inactive sulfide deposits	Fe-Zn-rich inactive sulfide chimney	9˚N, East Pacific Rise	3M33	ZOTU2 (100%)	2	99.9	16S amplicon cloning	Sylvan et al., 2012a; Toner et al., 2013
Sediment	Inactive sulfide deposits	Fe-Zn-rich inactive sulfide chimney	9˚N, East Pacific Rise	3M34	ZOTU6 (44%), ZOTU2 (25%), ZOTU14 (25%)	16	99.9	16S amplicon cloning	Sylvan et al., 2012a; Toner et al., 2013
Sediment	Inactive sulfide deposits	Fe-Zn-rich inactive sulfide chimney	9˚N, East Pacific Rise	7M24	ZOTU9 (100%)	1	99.9	16S amplicon cloning	Sylvan et al., 2012a; Toner et al., 2013
Sediment	Inactive sulfide deposits	Inactive sulfide chimneys	Main Endeavour Field, Juan de Fuca Ridge		ZOTU2 (100%)	2	100	16S amplicon cloning	KX023411
Sediment	Inactive sulfide deposits	Massive sulfide deposit	Pika Site, Southern Mariana Trough	BMS9A	ZOTU4 (100%)	1	99.8	16S amplicon cloning	Kato et al., 2015
Sediment	Inactive sulfide deposits	Massive sulfide deposit	Southern Mariana Trough	INOC	ZOTU2 (100%)	1	67.7	16S amplicon cloning	AB600488
Sediment	Deep sea sediment	Marine sediments	Barents Sea	SAMEA2151048	ZOTU58 (35%), ZOTU3 (25%), ZOTU9 (20%)	127	21.2818	454 pyrosequencing	ERR313301
Sediment	Deep sea sediment	Deep sea mud	Sagami Bay, Japan		ZOTU9 (50%), ZOTU14 (50%)	2	29.05	16S amplicon cloning	LC070727
Sediment	Seep sediment	Methane seep sediments	Eel River Basin	B500b	ZOTU30 (100%)	1	99.9	16S amplicon cloning	Harrison and Orphan, 2012
Sediment	Seep sediment	Methane seep sediments	Eel River Basin, Costa Rica	Ar	ZOTU55 (100%)	1	59	16S amplicon cloning	Dekas et al., 2016
Sediment	Seep sediment	Methane seep sediments	Hikurangi continental margin, New Zealand	NZ_78	ZOTU14 (100%)	1	64.5	16S amplicon cloning	Ruff et al., 2013
Sediment	Seep sediment	Methane seep sediments	Toyama Bay, Japan	TYM	ZOTU2 (100%)	1	65.4	16S amplicon cloning	Ogawa et al., 2003
Sediment	Seep sediment	Mud volcano sediment	Chefren Mud Volcano, Nile Deep Sea Fan	102B	ZOTU9 (33%), ZOTU18 (33%)	3	53.9667	16S amplicon cloning	Omoregie et al., 2008
Sediment	Seep sediment	Mud volcano sediment	Lei-Gong-Huo Mud Volcano, Taiwan	LGH02	ZOTU7 (100%)	1	100	16S amplicon cloning	Chang et al., 2012
Sediment	Coastal sediment	Coastal marine sediment	Kalo Vig, Denmark	S2.5	ZOTU11 (86%)	7	44.9429	Isolate	Laufer et al., 2017
Sediment	Coastal sediment	Coastal marine sediment	Norsminde Fjord, Denmark	S1 Oct. c	ZOTU1 (86%)	7	44.9286	Isolate	Laufer et al., 2017
Sediment	Coastal sediment	Coastal marine sediment	Ross Sea to Weddle Sea, Antarctica	ANT_C1	ZOTU9 (97%)	149	19.5	454 pyrosequencing	SRR2827638-SRR2827639
Sediment	Coastal sediment	Coastal marine sediment	Ross Sea to Weddle Sea, Antarctica	ANT_C2	ZOTU9 (61%), ZOTU18 (30%, )ZOTU48 (3%), ZOTU14 (2%)	2213	19.5702	454 pyrosequencing	SRR2827629-SRR2827652
Sediment	Coastal sediment	Continental margin	Levantine Continental Margin	Sediment-Water interface	ZOTU15 (55%), ZOTU9 (5%), ZOTU18 (5%)	20	41.76	16S amplicon cloning/454 pyrosequencing	Rubin-Blum et al., 2014
Sediment	Coastal sediment	Continental margin	Mertz Glacier Polynya, Antarctic continental shelf	MERTZ_2CM	ZOTU26 (100%)	1	65.2	16S amplicon cloning	Bowman and McCuaig, 2003
Sediment	Coastal sediment	Hypoxic basin coastal sediments	Marine Lake Grevelingen, Netherlands		ZOTU9 (50%), ZOTU18 (50%)	2	26.8	16S amplicon cloning	Vasquez-Cardenas et al., 2015
Sediment	Coastal sediment	Estuary sediment	Daling River	SRR1291042-SRR1291086	ZOTU9 (98%)	160	20.7167	454 pyrosequencing	SRR1291042-SRR1291086
Sediment	Coastal sediment	Estuary sediment	Sundarbans	SRR1298993-SRR1298994	Unknown (92%), ZOTU36 (7%), ZOTU11 (0.8%)	129	31.5583	454 pyrosequencing	SRR1298993-SRR1298994
Sediment	Coastal sediment	Marine shore porphyry copper tailings deposit	Bahia de Ite contructed wetland, Southern Peru	SI3P0	Unknown (100%)	1	33.9	Ion semiconductor sequencing	Diaby et al., 2015
Sediment	Fauna-associated coastal sediment	Worm burrow	Bigelow Laboratory for Ocean Sciences, ME, USA	Zetaproteobacteria sp. strain CSS-1	ZOTU14 (100%)	1	99.4	Isolate	KX078246
Sediment	Fauna-associated coastal sediment	Worm burrow	Cape Shores, DE, USA		ZOTU9 (5%), ZOTU54 (4%), ZOTU3 (3%), ZOTU14 (2%), ZOTU18 (2%)	103	28.5893	454 pyrosequencing	McAllister et al., 2015
Sediment	Fauna-associated coastal sediment	Worm burrow	Carteau cove, Gulf of Fos, Mediterranean Sea	NdGal202	ZOTU58 (100%)	1	50.6	16S amplicon cloning	Pischedda et al., 2011
Sediment	Fauna-associated coastal sediment	Worm burrow	Sheepscot River, ME, USA	Zetaproteobacteria sp. strain SR-1	ZOTU3 (100%)	1	99.9	Isolate	Pers. comm. D. Emerson
Sediment	Fauna-associated coastal sediment	Worm burrow	Sheepscot River, ME, USA	Zetaproteobacteria sp. strain Echo1	ZOTU55 (100%)	1	100	Isolate	Pers. comm. D. Emerson
Sediment	Fauna-associated coastal sediment	Infaunal burrow	Niida River, Japan	Bu	ZOTU54 (100%)	1	34.2	16S amplicon cloning	AB241010
Sediment	Fauna-associated coastal sediment	Oil contaminated bioturbated sediment	Aber-Benoit, France		ZOTU58 (100%)	1	68.3	16S amplicon cloning	Stauffert et al., 2013
Sediment	Fauna-associated coastal sediment	Fish farm sediments	Wakasa Bay, Japan	NY04sep	ZOTU18 (100%)	1	37.3	16S amplicon cloning	Kawahara et al., 2009
Sediment	Flora-associated coastal sediment	Hydrocarbon contaminated mangrove sediment	Todos os Santos, Brazil		Unknown (100%)	1	38.2	16S amplicon cloning	Taketani et al., 2010
Sediment	Terrestrial sediment	Acid mine drainage-contaminated salt marsh sediment	San Francisco Bay	WSMO200	ZOTU11 (100%)	1	100	16S amplicon cloning	GU291335
Sediment	Terrestrial sediment	Saltmarsh soil	Mer high saltmarsh, Ría of Ortigueira	MRPL092	Unknown (100%)	1	33.9	16S amplicon cloning	Lambais et al., 2008
Sediment	Flora-associated terrestrial sediment	Spartina salt grass root	China	SA83	ZOTU33 (100%)	1	45.6	16S amplicon cloning	KJ563871
Sediment	Terrestrial sediment	River sediment	Qiantang river, China	SRR1118214	ZOTU1 (47%), ZOTU9 (34%), ZOTU14 (10%)	279	34.5632	454 pyrosequencing	SRR1118214
Sediment	Terrestrial sediment	Tropical mining-impacted stream	Carrapatos stream, Brazil	SRR2087753	Unknown (100%)	2924	35.3503	454 pyrosequencing	Reis et al., 2016
Sediment	Terrestrial sediment	Salty lake/abandoned mine pit	Merseburg, Germany	MEBA	ZOTU7 (100%)	1	61.9	16S amplicon cloning	JF973638
Sediment	Terrestrial sediment	Oil sands tailings pond	Pond 6, Suncor Energy Inc.	F5OHPNU07H	Unknown (100%)	1	27.5	454 pyrosequencing	Ramos-Padron et al., 2011
Sediment	Flora-associated terrestrial sediment	Wheat rhizosphere	La Gruche, France		Unknown (100%)	1	31.3	16S amplicon cloning	Sanguin et al., 2009
Sediment	Flora-associated terrestrial sediment	Poplar soil			Unknown (100%)	1	64.4	16S amplicon cloning	Winder et al., 2013
Sediment	Fauna-associated terrestrial sediment	Earthworm compost			Unknown (100%)	1	32.8	16S amplicon cloning	Yang et al., 2014
Sediment	Unknown sediment type	Unknown sediment type	Bay of Bengal	Mariprofundus sp. strain SDT4S14	ZOTU53 (100%)	1	99.8	Isolate	JQ073806
Sediment	Marine subsurface sediment	Deep sediment core	IODP Site C0014, Iheya North, mid-Okinawa Trough	Exp331_INH_50U	ZOTU14 (100%)	1	29	16S amplicon cloning	Yanagawa et al., 2013/2014
Fluids	Marine subsurface fluids	Hydrothermal vent fluid	Axial Seamount		ZOTU3 (100%)	1	31	16S amplicon cloning	Huber et al., 2009
Fluids	Marine subsurface fluids	Hydrothermal vent fluid	Clueless	S8	Unknown (100%)	1	19	454 pyrosequencing	Gonnella et al., 2016
Fluids	Marine subsurface fluids	Hydrothermal vent fluid	Lilliput Field	S1-S5	ZOTU58 (35%), ZOTU57 (32%)	496	18.9889	454 pyrosequencing	Gonnella et al., 2016
Fluids	Marine subsurface fluids	Hydrothermal vent fluid	Sisters Peak	S11	ZOTU39 (43%), ZOTU9 (29%), ZOTU17 (29%)	7	19	454 pyrosequencing	Gonnella et al., 2016
Fluids	Marine subsurface fluids	Shallow borehole 5 mbsf	Snail Site, Southern Mariana Trough	Fapm1a	ZOTU9 (75%), ZOTU1 (25%)	4	63.2	16S amplicon cloning	Kato et al., 2009a
Fluids	Marine subsurface fluids	Shallow borehole 6 mbsf	Snail Site, Southern Mariana Trough	Fapm1b	ZOTU8 (50%), ZOTU9 (38%), ZOTU14 (13%)	8	64.4	16S amplicon cloning	Kato et al., 2009a
Fluids	Marine subsurface fluids	Shallow borehole 8 mbsf	Pika Site, Southern Mariana Trough	Papm3	ZOTU9 (52%), ZOTU15 (48%)	29	79.3769	16S amplicon cloning	Kato et al., 2009a
Fluids	Marine subsurface fluids	Deep borehole 247 mbsf fluids	ODP borehole 1026B	1026B borehole	ZOTU2 (100%)	1	65.9	16S amplicon cloning	Jungbluth et al., 2014
Fluids	Marine subsurface fluids	Hot springs	Edipsos Hot Spring, Greece	Edi	Unknown (100%)	1	85.4	16S amplicon cloning	Kormas et al., 2009
Fluids	Water column	Brine-seawater interface	Atlantis II Deep brine pool, Red Sea	ATIntfc1/2	ZOTU14 (100%)	6	100	16S amplicon cloning	Guan et al., 2015
Fluids	Water column	Brine-seawater interface	Atlantis II Deep brine pool, Red Sea	SRR1016448	ZOTU14 (99%)	70	40.15	454 pyrosequencing	SRR1016448
Fluids	Water column	Brine-seawater interface	Kebrit Deep, Red Sea	KT-2	ZOTU14 (100%)	1	100	16S amplicon cloning	Eder et al., 2001
Fluids	Water column	Brine-seawater interface	Kebrit Deep, Red Sea	SRR1016450-SRR1016451	ZOTU14 (86%)	237	39.831	454 pyrosequencing	SRR1016450-SRR1016451
Fluids	Water column		Red Sea	SRR1491769	ZOTU4 (81%), ZOTU1 (11%), ZOTU2 (3%)	208	33.2	454 pyrosequencing	SRR1491769
Fluids	Water column	Oxic-Anoxic transition zone	Chesapeake Bay	M. aestuarium strain CP-5	ZOTU18 (100%)	1	99.9	Isolate	Chiu et al., 2017
Fluids	Water column	Oxic-Anoxic transition zone	Chesapeake Bay	M. ferrinatatus strain CP-8	ZOTU37 (100%)	1	99.9	Isolate	Chiu et al., 2017
Fluids	Water column	Oxygen minimum zone	Manzanillo, Mexico	SRR1824251-SRR1824257	ZOTU9 (100%)	230	19.5	454 pyrosequencing	SRR1824251-SRR1824257
Fluids	Water column	3520 m depth	Station N1, Japan Trench		ZOTU14 (100%)	1	29.1	16S amplicon cloning	Kawagucci et al., 2012
Fluids	Water column	5800 m depth	Station R, Japan Trench		ZOTU9 (100%)	1	29	16S amplicon cloning	Kawagucci et al., 2012
Fluids	Water column	Seawater sample (3.5% salinity)	Jeju Island, South Korea	SW	ZOTU18 (100%)	1	19.4	454 pyrosequencing	Unno et al., 2015
Fluids	Water column	Seawater surrounding shrimp aggregates	Trans-Atlantic Geotraverse, Mid-Atlantic Ridge	Tsw	ZOTU9 (100%)	1	70.6	16S amplicon cloning	Durand et al., 2015
Fluids	Hydrothermal plume	Hydrothermal plume	9˚50'N East Pacific Rise	Plume TrapR2	ZOTU9 (100%)	1	99.9	16S amplicon cloning	Sylvan et al., 2012b
Fluids	Terrestrial subsurface fluids	Saline CO2-rich groundwater	Crystal Geyser, UT, USA	CG1_0.2, CG2_30	ZOTU54 (83%), ZOTU9 (17%)	6	86.0167	Metagenomics/SAGs	Emerson et al., 2015; Probst et al., 2017
Fluids	Terrestrial subsurface fluids	Saline CO2-rich groundwater	Tierra Amarilla Spring, Rio Grande Rift Valley, NM, USA	TAE1BF	ZOTU54 (97%)	37	61.5432	16S amplicon cloning	Colman et al., 2014
Fluids	Terrestrial subsurface fluids	Saline CO2-rich groundwater	Tierra Amarilla Spring, Rio Grande Rift Valley, NM, USA	TAE1F	ZOTU54 (59%)	22	55.7	16S amplicon cloning	Colman et al., 2014
Fluids	Terrestrial seawater intrusion	Coastal irrigation groundwater (0.1% salinity)	Jeju Island, South Korea	CA1	ZOTU36 (100%)	25	19.5	454 pyrosequencing	Unno et al., 2015
Fluids	Terrestrial seawater intrusion	Coastal irrigation groundwater (0.2% salinity)	Jeju Island, South Korea	CA2	ZOTU18 (60%), ZOTU36 (14%), ZOTU14 (13%), ZOTU11 (4%), ZOTU54 (4%)	2637	19.4795	454 pyrosequencing	Unno et al., 2015
Fluids	Terrestrial seawater intrusion	Coastal irrigation groundwater (2.9% salinity)	Jeju Island, South Korea	CA3	ZOTU14 (43%), ZOTU18 (42%), ZOTU7 (9%), ZOTU9 (3%)	751	19.4864	454 pyrosequencing	Unno et al., 2015
Fluids	Terrestrial seawater intrusion	Inland fresh groundwater (0.0% salinity)	Jeju Island, South Korea	PS	ZOTU18 (33%), ZOTU54 (33%)	3	19.5	454 pyrosequencing	Unno et al., 2015
Colonization experiments	Mineral weathering incubation	Pyrrhotite mineral borehole incubation	IODP Hole 1301A, Juan de Fuca Ridge	FLOCS_1301A-GWPyrrhotite	ZOTU18 (100%)	1	99.9	16S amplicon cloning	Baquiran et al., 2016
Colonization experiments	Mineral weathering incubation	Pyrrhotite mineral water column	Big Fisherman's Cove, Santa Catalina Island, CA, USA	PW	ZOTU6 (50%), ZOTU9 (30%)	10	99.6	16S amplicon cloning	Barco et al., 2017
Colonization experiments	Mineral weathering incubation	Pyrrhotite mineral water column	Big Fisherman's Cove, Santa Catalina Island, CA, USA	M. ferrooxydans strain SC-2	ZOTU11 (100%)	1	100	Isolate	Barco et al., 2017
Colonization experiments	Mineral weathering incubation	Pyrrhotite mineral water column	Damariscotta River, ME, USA	Zetaproteobacteria sp. strain EBB-1	ZOTU14 (100%)	1	99.9	Isolate	Pers. comm. D. Emerson
Colonization experiments	Mineral weathering incubation	Reduced basaltic glass	North Atlantic sedimentary abyssal plain	BH2	ZOTU9 (100%)	6729	41.5724	16S amplicon cloning/454 pyrosequencing	Henri et al., 2016
Colonization experiments	Mineral weathering incubation	Basalt alteration	Loihi Seamount, HI, USA	PV-549_X2	ZOTU22 (100%)	2	99.9	16S amplicon cloning	Santelli et al., 2008
Colonization experiments	Mineral weathering incubation	Microcosms w/ ZVI; groundwater and sediment	Heavy metal-contaminated site, Belgium	32m	ZOTU9 (100%)	1	66.8	16S amplicon cloning	Kumar et al., 2014
Colonization experiments	Metal coupon corrosion	Carbon steel corrosion	Flamands, Cherbourg-Octeville, France	U1-T	ZOTU2 (50%)	4	37.4	DGGE band sequencing	Marty et al., 2014
Colonization experiments	Metal coupon corrosion	Carbon steel corrosion	France	12I1cbk14	ZOTU11 (100%)	1	36.7	DGGE band sequencing	KF541359
Colonization experiments	Metal coupon corrosion	Carbon steel corrosion	Wheat Island, Qingdao coast, China	S2/S3	ZOTU2 (50%), ZOTU9 (40%), ZOTU6 (10%)	10	63.34	16S amplicon cloning	Dang et al., 2011
Colonization experiments	Metal coupon corrosion	Mild steel corrosion	Boothbay Harbor, ME, USA	dock_D2b	ZOTU18 (100%)	1	100	16S amplicon cloning	McBeth et al., 2011
Colonization experiments	Metal coupon corrosion	Mild steel corrosion	Boothbay Harbor, ME, USA	AB-706	ZOTU9 (72%), ZOTU18 (28%)	18	61.7056	SAG 16S sequencing	LT549109
Colonization experiments	Metal coupon corrosion	Mild steel corrosion	Southport Island, ME, USA	S1_C_H1a	ZOTU18 (100%)	1	99.8	16S amplicon cloning	McBeth et al., 2011
Colonization experiments	Metal coupon corrosion	Mild steel corrosion	Southport Island, ME, USA	S4_B_H2a	ZOTU9 (100%)	1	99.9	16S amplicon cloning	McBeth et al., 2011
Colonization experiments	Metal coupon corrosion	Mild steel corrosion	West Boothbay Harbor, ME, USA	M. micogutta strain DIS-1	ZOTU18 (100%)	1	99.9	Isolate	Mumford et al., 2016
Colonization experiments	Metal coupon corrosion	Mild steel corrosion; sediment	Big Fisherman's Cove, Santa Catalina Island, CA, USA	MSS	ZOTU18 (67%), ZOTU9 (17%)	6	99.7833	16S amplicon cloning	Barco et al., 2017
Colonization experiments	Inert surface colonization	Inert surface colonization	Wheat Island, Qingdao coast, China	GL2	ZOTU18 (100%)	1	64.4	16S amplicon cloning	Dang et al., 2008
Colonization experiments	Inert surface colonization	Short-term inert growth chamber showing initial Fe mat development	Loihi Seamount, HI, USA	LohBT_24	ZOTU2 (40%), ZOTU1 (37%), ZOTU6 (17%), ZOTU11 (7%)	30	100	16S amplicon cloning	Rassa et al., 2009
Colonization experiments	Inert surface colonization	Vent source induced slide biofilm	Tutum Bay, Papua New Guinea		ZOTU29 (100%)	33	91.6	16S amplicon cloning	Meyer-Dombard et al., 2013
Colonization experiments	Electrode colonization	Cold seep sediment electrode attachement	Sagami Bay, Japan	DENKI	ZOTU24 (100%)	1	40.6	16S amplicon cloning	Koyama et al., 2013
Colonization experiments	Sludge reactor	Enrichment from activated DHS sludge reactor	Japan		ZOTU4 (25%), ZOTU10 (25%), ZOTU1 (25%), ZOTU3 (25%)	4	39.575	16S amplicon cloning	LC140593
Colonization experiments	Sludge reactor	Sulfate-reducing Bacteria sludge bed reactor		TR-29	Unknown (100%)	1	33	16S amplicon cloning	Freeman et al., 2008
Fauna tissues	Fauna tissues	Shrimp gut	Rainbow Site, Mid-Atlantic Ridge		ZOTU9 (100%)	1	65.1	16S amplicon cloning	Zbinden and Cambon-Bonavita, 2003
Fauna tissues	Fauna tissues	Shrimp gut	Trans-Atlantic Geotraverse, Mid-Atlantic Ridge	T10/T81	ZOTU9 (100%)	2	63.85	16S amplicon cloning	Durand et al., 2010
Fauna tissues	Fauna tissues	Coral-associated	Ningaloo Reef, Australia	PDTRI2OCT026	ZOTU9 (100%)	1	48.8	16S amplicon cloning	Ceh et al., 2011
Fauna tissues	Fauna tissues	Coral-associated	Sedot Yam, Mediterranean Sea, Israel	bleached coral	Unknown (100%)	1	47.7	16S amplicon cloning	Koren and Rosenberg, 2008
Fauna tissues	Fauna tissues	Oyster hemolymph	Wadden Sea salt flat, Königshafen, Germany		ZOTU14 (100%)	1	19	454 pyrosequencing	Lokmer et al., 2015
Fauna tissues	Fauna tissues	Salmonid gills	Atlantic salmon	1aLB, 8aLB, 10SC	ZOTU14 (100%)	3	64.2	16S amplicon cloning	Bowman and Nowak, 2004
