# Supplementary material for: The Fe(II)-oxidizing Zetaproteobacteria: historical, ecological and genomic perspectives
Source: FEMS Microbiol Ecol. 2019 Jan 30;95(4):fiz015. doi: 10.1093/femsec/fiz015 (PMC6443915; doi:10.1093/femsec/fiz015)
Supplement: Supplemental Files [file fiz015_supplemental_files.zip › Supplemental_Table_1.xlsx]

## Sheet: Sheet1
Table S1. ZetaHunter-corrected ZOTU assignments for SAGs and MAGs.
Genome Name	Type	Original Assignment	Corrected Assignment	Reference
AB-133-D10	SAG	ZOTU1	ZOTU14	Field et al., 2015
AB-133-G06	SAG	ZOTU6	ZOTU1a	Field et al., 2015
AB-137-J06	SAG	ZOTU1	ZOTU14	Field et al., 2015
AB-602-C20	SAG	ZOTU1	ZOTU14	Field et al., 2015
ZetaBin041	MAG	ZOTU1	ZOTU14	Fullerton et al., 2017
ZetaBin042	MAG	ZOTU1	ZOTU14	Fullerton et al., 2017
ZetaBin043	MAG	ZOTU1	ZOTU14	Fullerton et al., 2017
ZetaBin066	MAG	ZOTU1	ZOTU14	Fullerton et al., 2017
ZetaBin077	MAG	ZOTU1	ZOTU14	Fullerton et al., 2017
ZetaBin079	MAG	ZOTU1	ZOTU14	Fullerton et al., 2017
ZetaBin080	MAG	ZOTU1	ZOTU14	Fullerton et al., 2017
ZetaBin084	MAG	ZOTU1	ZOTU14	Fullerton et al., 2017
ZetaBin088	MAG	ZOTU1	ZOTU14	Fullerton et al., 2017
ZetaBin092	MAG	ZOTU1	ZOTU14	Fullerton et al., 2017
ZetaBin011	MAG	ZOTU11	ZOTU18/36	Fullerton et al., 2017
ZetaBin022	MAG	ZOTU11	ZOTU18/36	Fullerton et al., 2017
ZetaBin035	MAG	ZOTU11	ZOTU18/36	Fullerton et al., 2017
aFull-length 16S rRNA gene from SAG correctly identified as ZOTU6. However, concatenated
ribosomal tree, genome AAI/ANI clustering, and original partial-length 16S rRNA gene screen
all suggest this SAG belongs to ZOTU1. This suggests the 16S rRNA gene sequence from genome
sequencing is from a contaminating contig.
SAG = single amplified genome; MAG = metagenome assembled genome;
ZOTU = Zetaproteobacteria operational taxonomic unit; AAI = average amino acid identity;
ANI = average nucleotide identity
